# Supplementary material for: Effect of Textured Plant Protein Granulation and Presence of Dried Plant Ingredients on Physicochemical Properties of Soy-Based Burger
Source: Molecules. 2026 Mar 9;31(5):912. doi: 10.3390/molecules31050912 (PMC12985979; doi:10.3390/molecules31050912)
Supplement: Supplementary file 1 [file molecules-31-00912-s001.zip]

Archive with 1 entries (1 files):
- molecules-4175194-supplementary.pdf
